# Supplementary material for: The millipedes collected by the Museum "La Specola" on Madagascar 1989/1991, with the description of three new species of giant pill-millipedes (Diplopoda, Sphaerotheriida, Arthrosphaeridae)
Source: Zookeys. 2020 Apr 28;930:3–35. doi: 10.3897/zookeys.930.47620 (PMC7200892; doi:10.3897/zookeys.930.47620)
Supplement: XML Treatment for Zoosphaerium [file zookeys.930.47620-treatment1.xml]

<!DOCTYPE tp:taxon-treatment
  PUBLIC "-//TaxonX//DTD Taxonomic Treatment Publishing DTD v0 20100105//EN" "tax-treatment-NSO.dtd">
<tp:taxon-treatment xmlns:tp="http://www.plazi.org/taxpub"><tp:treatment-meta><kwd-group><label>Taxon classification</label><kwd><named-content xmlns:xlink="http://www.w3.org/1999/xlink" content-type="kingdom">Animalia</named-content></kwd><kwd><named-content xmlns:xlink="http://www.w3.org/1999/xlink" content-type="order">Diplopoda</named-content></kwd><kwd><named-content xmlns:xlink="http://www.w3.org/1999/xlink" content-type="family">Arthrosphaeridae</named-content></kwd></kwd-group><mixed-citation publication-type="journal"><person-group><name><surname>Wesener</surname><given-names>Thomas</given-names></name><name><surname>Anilkumar</surname><given-names>Pooja Avinipully</given-names></name></person-group><article-title>The millipedes collected by the Museum "La Specola" on Madagascar 1989/1991, with the description of three new species of giant pill-millipedes (<tp:taxon-name><tp:taxon-name-part taxon-name-part-type="class">Diplopoda</tp:taxon-name-part></tp:taxon-name>, <tp:taxon-name><tp:taxon-name-part taxon-name-part-type="order">Sphaerotheriida</tp:taxon-name-part></tp:taxon-name>, <tp:taxon-name><tp:taxon-name-part taxon-name-part-type="family">Arthrosphaeridae</tp:taxon-name-part></tp:taxon-name>)</article-title><source>Zookeys</source><day>28</day><month>4</month><year>2020</year><volume>930</volume><fpage>3</fpage><lpage>35</lpage><pub-id pub-id-type="doi">10.3897/zookeys.930.47620</pub-id></mixed-citation></tp:treatment-meta><tp:nomenclature><label>Genus</label><tp:taxon-name><object-id xmlns:xlink="http://www.w3.org/1999/xlink" content-type="arpha" xlink:type="simple">26984DA0-25FA-5665-94CF-07D74DB9D731</object-id>
              <tp:taxon-name-part taxon-name-part-type="genus" reg="Zoosphaerium">Zoosphaerium</tp:taxon-name-part>
            </tp:taxon-name><tp:taxon-authority>Pocock, 1895</tp:taxon-authority></tp:nomenclature><tp:treatment-sec sec-type="Remarks"><p>See <xref ref-type="bibr" rid="B58">Wesener (2016)</xref> and <xref ref-type="bibr" rid="B40">Sagorny and Wesener (2017)</xref> for a recent catalogue and key to the species.</p></tp:treatment-sec><ref-list><ref id="B58"><mixed-citation xmlns:xlink="http://www.w3.org/1999/xlink" xlink:type="simple"><person-group><name name-style="western"><surname>Wesener</surname><given-names>T</given-names></name></person-group> (<year>2016</year>) <article-title>The Giant Pill-Millipedes, order <tp:taxon-name><tp:taxon-name-part taxon-name-part-type="order">Sphaerotheriida</tp:taxon-name-part></tp:taxon-name> – An annotated species catalogue with morphological atlas and list of apomorphies (<tp:taxon-name><tp:taxon-name-part taxon-name-part-type="phylum">Arthropoda</tp:taxon-name-part></tp:taxon-name>: <tp:taxon-name><tp:taxon-name-part taxon-name-part-type="class">Diplopoda</tp:taxon-name-part></tp:taxon-name>).</article-title><source>Bonn Zoological Bulletin Supplementum</source><volume>63</volume>: <fpage>1</fpage>–<lpage>104</lpage>.</mixed-citation></ref><ref id="B40"><mixed-citation xmlns:xlink="http://www.w3.org/1999/xlink" xlink:type="simple"><person-group><name name-style="western"><surname>Sagorny</surname><given-names>C</given-names></name><name name-style="western"><surname>Wesener</surname><given-names>T</given-names></name></person-group> (<year>2017</year>) <article-title>Two new giant pill-millipede species of the genus <italic><tp:taxon-name><tp:taxon-name-part taxon-name-part-type="genus">Zoosphaerium</tp:taxon-name-part></tp:taxon-name></italic> endemic to the Bemanevika area in northern Madagascar (<tp:taxon-name><tp:taxon-name-part taxon-name-part-type="class">Diplopoda</tp:taxon-name-part></tp:taxon-name>, <tp:taxon-name><tp:taxon-name-part taxon-name-part-type="order">Sphaerotheriida</tp:taxon-name-part></tp:taxon-name>, <tp:taxon-name><tp:taxon-name-part taxon-name-part-type="family">Arthrosphaeridae</tp:taxon-name-part></tp:taxon-name>).</article-title><source>Zootaxa</source><volume>4263</volume>(<issue>2</issue>): <fpage>273</fpage>–<lpage>294</lpage>.</mixed-citation></ref></ref-list></tp:taxon-treatment>
