# Supplementary material for: The millipedes collected by the Museum "La Specola" on Madagascar 1989/1991, with the description of three new species of giant pill-millipedes (Diplopoda, Sphaerotheriida, Arthrosphaeridae)
Source: Zookeys. 2020 Apr 28;930:3–35. doi: 10.3897/zookeys.930.47620 (PMC7200892; doi:10.3897/zookeys.930.47620)
Supplement: XML Treatment for Zoosphaerium mangabe [file zookeys.930.47620-treatment2.xml]

<!DOCTYPE tp:taxon-treatment
  PUBLIC "-//TaxonX//DTD Taxonomic Treatment Publishing DTD v0 20100105//EN" "tax-treatment-NSO.dtd">
<tp:taxon-treatment xmlns:tp="http://www.plazi.org/taxpub"><tp:treatment-meta><kwd-group><label>Taxon classification</label><kwd><named-content xmlns:xlink="http://www.w3.org/1999/xlink" content-type="kingdom">Animalia</named-content></kwd><kwd><named-content xmlns:xlink="http://www.w3.org/1999/xlink" content-type="order">Diplopoda</named-content></kwd><kwd><named-content xmlns:xlink="http://www.w3.org/1999/xlink" content-type="family">Arthrosphaeridae</named-content></kwd></kwd-group><mixed-citation publication-type="journal"><person-group><name><surname>Wesener</surname><given-names>Thomas</given-names></name><name><surname>Anilkumar</surname><given-names>Pooja Avinipully</given-names></name></person-group><article-title>The millipedes collected by the Museum "La Specola" on Madagascar 1989/1991, with the description of three new species of giant pill-millipedes (<tp:taxon-name><tp:taxon-name-part taxon-name-part-type="class">Diplopoda</tp:taxon-name-part></tp:taxon-name>, <tp:taxon-name><tp:taxon-name-part taxon-name-part-type="order">Sphaerotheriida</tp:taxon-name-part></tp:taxon-name>, <tp:taxon-name><tp:taxon-name-part taxon-name-part-type="family">Arthrosphaeridae</tp:taxon-name-part></tp:taxon-name>)</article-title><source>Zookeys</source><day>28</day><month>4</month><year>2020</year><volume>930</volume><fpage>3</fpage><lpage>35</lpage><pub-id pub-id-type="doi">10.3897/zookeys.930.47620</pub-id></mixed-citation></tp:treatment-meta><tp:nomenclature><tp:taxon-name><object-id xmlns:xlink="http://www.w3.org/1999/xlink" content-type="arpha" xlink:type="simple">5996D38D-0759-5124-B782-34DC94DAF9FC</object-id>
              <tp:taxon-name-part taxon-name-part-type="genus" reg="Zoosphaerium">Zoosphaerium</tp:taxon-name-part>
              <tp:taxon-name-part taxon-name-part-type="species" reg="mangabe">mangabe</tp:taxon-name-part>
              <object-id xmlns:xlink="http://www.w3.org/1999/xlink" content-type="zoobank" xlink:type="simple">http://zoobank.org/F9D03D6A-2AEB-4208-B64A-80554641BE6A</object-id>
            </tp:taxon-name><tp:taxon-authority>Wesener</tp:taxon-authority><tp:taxon-status xmlns:xlink="http://www.w3.org/1999/xlink" xlink:type="simple">sp. nov.</tp:taxon-status><xref ref-type="fig" rid="F2">Figures 2</xref><xref ref-type="fig" rid="F3">, 3A–H</xref><xref ref-type="fig" rid="F5">, 5A</xref></tp:nomenclature><tp:treatment-sec sec-type="material" id="SECID0EQQAG"><title>Material examined.</title><p><bold>1</bold> ♂ <bold><italic>holotype</italic> (<named-content xmlns:xlink="http://www.w3.org/1999/xlink" content-type="dwc:institutional_code" xlink:type="simple">MZUF</named-content>)</bold>, Nosy Mangabe (Maroantsetra), <named-content xmlns:xlink="http://www.w3.org/1999/xlink" content-type="dwc:verbatimCoordinates" xlink:type="simple"><named-content content-type="geo-json" specific-use="{&#34;type&#34;:&#34;Point&#34;,&#34;coordinates&#34;:[49.768778,-15.495389]}" id="NCID0EERAG" xlink:type="simple">15°29'43.4''S, 49°46'07.6''E</named-content></named-content>, Mag 1313, R. Nicheri, 24 Apr 1990.</p></tp:treatment-sec><tp:treatment-sec sec-type="material" id="SECID0EJRAG"><title>Other material examined.</title><p>1 ♂ (<bold>ZMUCXXXX</bold>), Madagascar, Province Antsiranana, Marojejy Res., 8.4 km NNW Manantenina, <named-content xmlns:xlink="http://www.w3.org/1999/xlink" content-type="dwc:verbatimCoordinates" xlink:type="simple"><named-content content-type="geo-json" specific-use="{&#34;type&#34;:&#34;Point&#34;,&#34;coordinates&#34;:[49.750000,-14.433333]}" id="NCID0EURAG" xlink:type="simple">14°26'S, 49°45'E</named-content></named-content>, 700 m, 10-16 Nov 1991, leg. J. Coddington, N. Scharff, S. Larcher, C. Griswold, R. Andriamasimanana; 1 ♂ (<bold><named-content xmlns:xlink="http://www.w3.org/1999/xlink" content-type="dwc:institutional_code" xlink:type="simple">ZFMK</named-content> MYR8915</bold>), same data as previous; 1 ♀ (<bold>FMNH-INS 2858681B</bold>), VS-2642, Madagascar, Antsiranana, SAVA, Parc National de Marojejy, 6.5 km NW Manantenina village, <named-content xmlns:xlink="http://www.w3.org/1999/xlink" content-type="dwc:verbatimCoordinates" xlink:type="simple"><named-content content-type="geo-json" specific-use="{&#34;type&#34;:&#34;Point&#34;,&#34;coordinates&#34;:[49.774944,-14.455889]}" id="NCID0EFSAG" xlink:type="simple">14°27'21.2''S, 49°46'29.8''E</named-content></named-content>, 780 m, disturbed lowland humid forest, pitfalls, coll. 31 May 2016, Voahangy Soarimalala, GenBank #<ext-link xmlns:xlink="http://www.w3.org/1999/xlink" ext-link-type="gen" xlink:href="KY399026" xlink:type="simple">KY399026</ext-link>.</p></tp:treatment-sec><tp:treatment-sec sec-type="etymology" id="SECID0EKSAG"><title>Etymology.</title><p>The word <italic><tp:taxon-name><tp:taxon-name-part taxon-name-part-type="genus" reg="Zoosphaerium"/><tp:taxon-name-part taxon-name-part-type="species" reg="mangabe">mangabe</tp:taxon-name-part></tp:taxon-name></italic> is a noun in apposition, after the type locality of the species, the island of Nosy Mangabe at the NE coast of Madagascar.</p></tp:treatment-sec><tp:treatment-sec sec-type="diagnosis" id="SECID0E1SAG"><title>Diagnosis.</title><p><italic><tp:taxon-name><tp:taxon-name-part taxon-name-part-type="genus" reg="Zoosphaerium">Zoosphaerium</tp:taxon-name-part> <tp:taxon-name-part taxon-name-part-type="species" reg="mangabe">mangabe</tp:taxon-name-part></tp:taxon-name></italic> sp. nov. shares the large body size, surface structure (like the peel of an orange), presence of only one stridulation rib on the male harp, and &gt; 10 apical cones on the antenna only with <italic><tp:taxon-name><tp:taxon-name-part taxon-name-part-type="genus" reg="Zoosphaerium">Z.</tp:taxon-name-part> <tp:taxon-name-part taxon-name-part-type="species" reg="coquerelianum">coquerelianum</tp:taxon-name-part></tp:taxon-name></italic> (de Saussure &amp; Zehntner, 1897) and <italic><tp:taxon-name><tp:taxon-name-part taxon-name-part-type="genus" reg="Zoosphaerium">Z.</tp:taxon-name-part> <tp:taxon-name-part taxon-name-part-type="species" reg="tainkintana">tainkintana</tp:taxon-name-part></tp:taxon-name></italic> Wesener, 2009. <italic><tp:taxon-name><tp:taxon-name-part taxon-name-part-type="genus" reg="Zoosphaerium">Zoosphaerium</tp:taxon-name-part> <tp:taxon-name-part taxon-name-part-type="species" reg="mangabe">mangabe</tp:taxon-name-part></tp:taxon-name></italic> sp. nov. differs from <italic><tp:taxon-name><tp:taxon-name-part taxon-name-part-type="genus" reg="Zoosphaerium">Z.</tp:taxon-name-part> <tp:taxon-name-part taxon-name-part-type="species" reg="coquerelianum">coquerelianum</tp:taxon-name-part></tp:taxon-name></italic> in the long second locking carina on the anal shield (&gt; times longer than the first), the hairy anal shield, and the presence of sclerotized teeth on the anterior telopods. The former differs from <italic><tp:taxon-name><tp:taxon-name-part taxon-name-part-type="genus" reg="Zoosphaerium">Z.</tp:taxon-name-part> <tp:taxon-name-part taxon-name-part-type="species" reg="tainkintana">tainkintana</tp:taxon-name-part></tp:taxon-name></italic> in the much shorter marginal bristles of the endotergum (reaching only 1/3 of the distance towards margin), the female operculum (two widely separated tips vs. fused tips), and in structures of the anterior telopod (e.g., three or four large teeth in <italic><tp:taxon-name><tp:taxon-name-part taxon-name-part-type="genus" reg="Zoosphaerium">Z.</tp:taxon-name-part> <tp:taxon-name-part taxon-name-part-type="species" reg="mangabe">mangabe</tp:taxon-name-part></tp:taxon-name></italic> sp. nov. but seven in <italic><tp:taxon-name><tp:taxon-name-part taxon-name-part-type="genus" reg="Zoosphaerium">Z.</tp:taxon-name-part> <tp:taxon-name-part taxon-name-part-type="species" reg="tainkintana">tainkintana</tp:taxon-name-part></tp:taxon-name></italic>).</p><fig id="F2" position="float" orientation="portrait"><object-id xmlns:xlink="http://www.w3.org/1999/xlink" content-type="doi" xlink:type="simple">10.3897/zookeys.930.47620.figure2</object-id><object-id xmlns:xlink="http://www.w3.org/1999/xlink" content-type="arpha" xlink:type="simple">D3F755E0-D000-5BA2-AE16-3F5B1C998148</object-id><label>Figure 2.</label><caption><p>Distribution map of the three new <italic><tp:taxon-name><tp:taxon-name-part taxon-name-part-type="genus" reg="Zoosphaerium">Zoosphaerium</tp:taxon-name-part></tp:taxon-name></italic> species and the morphologically related species. Photograph shows the holotype of <italic><tp:taxon-name><tp:taxon-name-part taxon-name-part-type="genus" reg="Zoosphaerium">Zoosphaerium</tp:taxon-name-part> <tp:taxon-name-part taxon-name-part-type="species" reg="mangabe">mangabe</tp:taxon-name-part></tp:taxon-name></italic> sp. nov., male.</p></caption><graphic xmlns:xlink="http://www.w3.org/1999/xlink" xlink:href="zookeys-930-003-g002.jpg" position="float" orientation="portrait" xlink:type="simple" id="oo_404584.jpg"><uri content-type="original_file" xlink:type="simple">https://binary.pensoft.net/fig/404584</uri></graphic></fig></tp:treatment-sec><tp:treatment-sec sec-type="description" id="SECID0EXWAG"><title>Description</title><p>(all measurements in mm). Body length: Male holotype: length 49.3, width 27.4 (2<sup>nd</sup>), 27.9 (8<sup>th</sup> = widest), height 13.7 (2<sup>nd</sup>), 15.5 (8<sup>th</sup> = highest). Female from Marojejy (broken): length ca. 50, width 27.9 (2<sup>nd</sup> = widest), height 14.6 (2<sup>nd</sup>), 18.1 (8<sup>th</sup> = highest).</p><p><italic>Coloration</italic>: Color in some parts faded to a lighter brown than other parts after almost 30 years in ethanol. Younger and better-preserved female from Marojejy (FMNH-INS 2858681B) shows dark grey tergites with a thin dark brown posterior margin. Clypeus, base of legs and tip of antennae lighter brown, other parts of appendages dark green. Head except clypeus, collum, thoracic shield, body tergites, and anal shield dark olive green.</p><p><italic>Head</italic>: Eyes consisting of 65/68 ommatidia. Antennae with 36/48 apical cones, part of left tip apparently regenerated.</p><p><italic>Gnathochilarium</italic>: Sensory cones of palpi in single field. Inner parts of gnathochilarium not dissected.</p><p><italic>Mandible</italic> not dissected.</p><p><italic>Stigmatic plate</italic>: First stigmatic plate slender, apically narrow but well-rounded.</p><p><italic>Pleurite</italic>: First pleurite laterally sharp-edged but not projecting.</p><p><italic>Collum</italic>: Anterior and posterior margins with a sparse row of short setae . Inner part with a few isolated short setae.</p><p><italic>Thoracic shield</italic>: Grooves deep, with few long setae. Remaining surface of thoracic shield similar to following tergites.</p><p><italic>Tergites</italic>: Surface orange-like, each pit carrying a tiny seta. Tergite tips strongly projecting posteriorly.</p><p><italic>Endotergum</italic>: Inner area with conical spines, broad at base with numerous setae and numerous small sharp spines in between. Single row of interchanging elliptical and smaller circular cuticular impressions. Smooth marginal ridge. Two rows of very short marginal bristle, protruding towards 1/4–1/2 margin (Fig. <xref ref-type="fig" rid="F5">5A</xref>).</p><p><italic>Anal shield</italic>: Well-rounded, well-visible dorsally. Completely and regularly covered by small setae, underside carrying two locking carinae, second more than four times as long as first.</p><p><italic>Legs</italic>: Leg one with three or five, leg two with six, leg three with seven ventral spines. First two leg pairs without an apical spine. Legs 4–21 with 8–10 ventral spines and one apical spine (Fig. <xref ref-type="fig" rid="F3">3A</xref>). In leg nine femur 1.9, tarsus 4.1 times longer than wide.</p><fig id="F3" position="float" orientation="portrait"><object-id xmlns:xlink="http://www.w3.org/1999/xlink" content-type="doi" xlink:type="simple">10.3897/zookeys.930.47620.figure3</object-id><object-id xmlns:xlink="http://www.w3.org/1999/xlink" content-type="arpha" xlink:type="simple">0384B60A-473C-5012-A0A9-0679A30D74C0</object-id><label>Figure 3.</label><caption><p><italic><tp:taxon-name><tp:taxon-name-part taxon-name-part-type="genus" reg="Zoosphaerium">Zoosphaerium</tp:taxon-name-part> <tp:taxon-name-part taxon-name-part-type="species" reg="mangabe">mangabe</tp:taxon-name-part></tp:taxon-name></italic> sp. nov., male holotype, female from Marojejy. <bold>A</bold> 9<sup>th</sup> left leg <bold>B</bold>–<bold>D</bold> Left anterior telopod, <bold>E</bold>, <bold>F</bold> posterior telopod. <bold>B</bold> anterior view <bold>C</bold> lateral view <bold>D</bold> posterior view <bold>E</bold> anterior view <bold>F</bold> posterior view <bold>G</bold> female vulva <bold>H</bold> female washboard. Abbreviations: cx = coxa; fe = femur; O = operculum; pf = prefemur; po = postfemur; sr = stridulation rib; syn = syncoxite; ta = tarsus; ti = tibia; roman numerals refer to telopoditomere number. Scale bars: 1 mm.</p></caption><graphic xmlns:xlink="http://www.w3.org/1999/xlink" xlink:href="zookeys-930-003-g003.jpg" position="float" orientation="portrait" xlink:type="simple" id="oo_404585.jpg"><uri content-type="original_file" xlink:type="simple">https://binary.pensoft.net/fig/404585</uri></graphic></fig><p><italic>Female sexual characters</italic>: Vulva large, covering 3/4 of coxa, not extending to prefemur but protruding to apical margin of coxa. Operculum rounded, medially deeply invaginated, apical margin extended into two well-rounded lobes. Inner mesal plate long and slender and extending to apex of coxa and operculum. Lateral margin covered by hairs. External mesal plate broader and only extending to base of operculum, lateral margins also covered by hair (Fig. <xref ref-type="fig" rid="F3">3G</xref>).</p><p><italic>Subanal plate</italic>: Large and wide, with shallow invagination at apical margin. Washboard with two short but well-developed stridulation ribs on each side. Margins and median part densely covered with hair (Fig. <xref ref-type="fig" rid="F3">3H</xref>).</p><p><italic>Male sexual characters</italic>: Gonopore slightly oval, rounded apically, apical 1/4 covered by semicircular membranous plate, basal 3/4 by sclerotized plate, with few setae.</p><p><italic>Anterior telopod</italic>: Harp carrying one stridulation rib positioned medially with end pointing laterad. Podomere one wide with few setae in anterior aspect (Fig. <xref ref-type="fig" rid="F3">3B</xref>). Podomere two, process not visible in anterior view, reaching half of length of podomere three (Fig. <xref ref-type="fig" rid="F3">3C, D</xref>), with sclerotized nubs along mesal margin. Podomere three tapering, as long as podomere two, with a rounded apex carrying one dark sclerotized spot near tip (Fig. <xref ref-type="fig" rid="F3">3C, D</xref>). Field of sclerotized spots run along apical-basal margin with three spines (Fig. <xref ref-type="fig" rid="F3">3C, D</xref>). Three or four crenulated teeth at lateral margin (Fig. <xref ref-type="fig" rid="F3">3C, D</xref>).</p><p><italic>Posterior telopod</italic>: Movable finger 2.4 times longer than wide with tip slightly curving towards the immovable finger. Apical tip with ten sclerotized crenulated teeth, three spines, and a shallow mesal cavity with one triangular membranous lobe (Fig. <xref ref-type="fig" rid="F3">3E, F</xref>). Immovable finger basally with one spine (Fig. <xref ref-type="fig" rid="F3">3E</xref>); slender, 3.4 times longer than wide, reaching as far as movable finger, tip curved towards movable finger with a row of small sclerotized spots along apical part of mesal margin. Podomere one glabrous, podomere two in both aspects densely covered with setae, apical part of immovable finger glabrous. Movable finger with few setae in latero-basal part in both aspects (Fig. <xref ref-type="fig" rid="F3">3E, F</xref>).</p></tp:treatment-sec><tp:treatment-sec sec-type="Intraspecific variation" id="SECID0E23AG"><title>Intraspecific variation.</title><p>Surprisingly, the specimens from Marojejy are in almost all aspects identical to the one studied from Nosy Mangabe. The genetic barcode comes from the female, and was previously published as "<italic>Zoosphaerium</italic> sp. Grey" (<xref ref-type="bibr" rid="B40">Sagorny and Wesener 2017</xref>).</p></tp:treatment-sec><tp:treatment-sec><!--Section generated to contain objects referenced in tp:taxon-treatment.--><fig id="F5" position="float" orientation="portrait"><object-id xmlns:xlink="http://www.w3.org/1999/xlink" content-type="doi" xlink:type="simple">10.3897/zookeys.930.47620.figure5</object-id><object-id xmlns:xlink="http://www.w3.org/1999/xlink" content-type="arpha" xlink:type="simple">910E6437-13B6-5372-92AC-264E5606DB88</object-id><label>Figure 5.</label><caption><p><abbrev xmlns:xlink="http://www.w3.org/1999/xlink" xlink:title="scanning electron microscopy" id="ABBRID0E4OBG" xlink:type="simple">SEM</abbrev>, Endotergum of mid body tergites, ventral view. <bold>A</bold><italic><tp:taxon-name><tp:taxon-name-part taxon-name-part-type="genus" reg="Zoosphaerium">Zoosphaerium</tp:taxon-name-part> <tp:taxon-name-part taxon-name-part-type="species" reg="mangabe">mangabe</tp:taxon-name-part></tp:taxon-name></italic> sp. nov., male from Marojejy <bold>B</bold><italic><tp:taxon-name><tp:taxon-name-part taxon-name-part-type="genus" reg="Zoosphaerium">Zoosphaerium</tp:taxon-name-part> <tp:taxon-name-part taxon-name-part-type="species" reg="bartolozzii">bartolozzii</tp:taxon-name-part></tp:taxon-name></italic> sp. nov., male holotype <bold>C</bold><italic><tp:taxon-name><tp:taxon-name-part taxon-name-part-type="genus" reg="Zoosphaerium">Zoosphaerium</tp:taxon-name-part> <tp:taxon-name-part taxon-name-part-type="species" reg="taitii">taitii</tp:taxon-name-part></tp:taxon-name></italic> sp. nov., male holotype. Abbreviations: IA = inner area; ci = cuticular impressions; mr = marginal ridge; mb = marginal bristles.</p></caption><graphic xmlns:xlink="http://www.w3.org/1999/xlink" xlink:href="zookeys-930-003-g005.jpg" position="float" orientation="portrait" xlink:type="simple" id="oo_404587.jpg"><uri content-type="original_file" xlink:type="simple">https://binary.pensoft.net/fig/404587</uri></graphic></fig></tp:treatment-sec><ref-list><ref id="B40"><mixed-citation xmlns:xlink="http://www.w3.org/1999/xlink" xlink:type="simple"><person-group><name name-style="western"><surname>Sagorny</surname><given-names>C</given-names></name><name name-style="western"><surname>Wesener</surname><given-names>T</given-names></name></person-group> (<year>2017</year>) <article-title>Two new giant pill-millipede species of the genus <italic><tp:taxon-name><tp:taxon-name-part taxon-name-part-type="genus">Zoosphaerium</tp:taxon-name-part></tp:taxon-name></italic> endemic to the Bemanevika area in northern Madagascar (<tp:taxon-name><tp:taxon-name-part taxon-name-part-type="class">Diplopoda</tp:taxon-name-part></tp:taxon-name>, <tp:taxon-name><tp:taxon-name-part taxon-name-part-type="order">Sphaerotheriida</tp:taxon-name-part></tp:taxon-name>, <tp:taxon-name><tp:taxon-name-part taxon-name-part-type="family">Arthrosphaeridae</tp:taxon-name-part></tp:taxon-name>).</article-title><source>Zootaxa</source><volume>4263</volume>(<issue>2</issue>): <fpage>273</fpage>–<lpage>294</lpage>.</mixed-citation></ref></ref-list></tp:taxon-treatment>
