# Supplementary material for: The millipedes collected by the Museum "La Specola" on Madagascar 1989/1991, with the description of three new species of giant pill-millipedes (Diplopoda, Sphaerotheriida, Arthrosphaeridae)
Source: Zookeys. 2020 Apr 28;930:3–35. doi: 10.3897/zookeys.930.47620 (PMC7200892; doi:10.3897/zookeys.930.47620)
Supplement: XML Treatment for Zoosphaerium bartolozzii [file zookeys.930.47620-treatment3.xml]

<!DOCTYPE tp:taxon-treatment
  PUBLIC "-//TaxonX//DTD Taxonomic Treatment Publishing DTD v0 20100105//EN" "tax-treatment-NSO.dtd">
<tp:taxon-treatment xmlns:tp="http://www.plazi.org/taxpub"><tp:treatment-meta><kwd-group><label>Taxon classification</label><kwd><named-content xmlns:xlink="http://www.w3.org/1999/xlink" content-type="kingdom">Animalia</named-content></kwd><kwd><named-content xmlns:xlink="http://www.w3.org/1999/xlink" content-type="order">Diplopoda</named-content></kwd><kwd><named-content xmlns:xlink="http://www.w3.org/1999/xlink" content-type="family">Arthrosphaeridae</named-content></kwd></kwd-group><mixed-citation publication-type="journal"><person-group><name><surname>Wesener</surname><given-names>Thomas</given-names></name><name><surname>Anilkumar</surname><given-names>Pooja Avinipully</given-names></name></person-group><article-title>The millipedes collected by the Museum "La Specola" on Madagascar 1989/1991, with the description of three new species of giant pill-millipedes (<tp:taxon-name><tp:taxon-name-part taxon-name-part-type="class">Diplopoda</tp:taxon-name-part></tp:taxon-name>, <tp:taxon-name><tp:taxon-name-part taxon-name-part-type="order">Sphaerotheriida</tp:taxon-name-part></tp:taxon-name>, <tp:taxon-name><tp:taxon-name-part taxon-name-part-type="family">Arthrosphaeridae</tp:taxon-name-part></tp:taxon-name>)</article-title><source>Zookeys</source><day>28</day><month>4</month><year>2020</year><volume>930</volume><fpage>3</fpage><lpage>35</lpage><pub-id pub-id-type="doi">10.3897/zookeys.930.47620</pub-id></mixed-citation></tp:treatment-meta><tp:nomenclature><tp:taxon-name><object-id xmlns:xlink="http://www.w3.org/1999/xlink" content-type="arpha" xlink:type="simple">10A06356-DC3E-5975-BA8B-96782EF20BF8</object-id>
                <tp:taxon-name-part taxon-name-part-type="genus" reg="Zoosphaerium">Zoosphaerium</tp:taxon-name-part>
                <tp:taxon-name-part taxon-name-part-type="species" reg="bartolozzii">bartolozzii</tp:taxon-name-part>
                <object-id xmlns:xlink="http://www.w3.org/1999/xlink" content-type="zoobank" xlink:type="simple">http://zoobank.org/15D3E6C0-73DE-4939-B3E3-AEB577711707</object-id>
              </tp:taxon-name><tp:taxon-authority>Anilkumar &amp; Wesener</tp:taxon-authority><tp:taxon-status xmlns:xlink="http://www.w3.org/1999/xlink" xlink:type="simple">sp. nov.</tp:taxon-status><xref ref-type="fig" rid="F4">Figures 4</xref><xref ref-type="fig" rid="F5">, 5B</xref><xref ref-type="fig" rid="F6">, 6</xref><xref ref-type="fig" rid="F7">, 7</xref></tp:nomenclature><tp:treatment-sec sec-type="etymology" id="SECID0EZHBG"><title>Etymology.</title><p>Adjective, the species is named after the Italian beetle expert Dr. Luca Bartolozzi who collected this species.</p></tp:treatment-sec><tp:treatment-sec sec-type="material" id="SECID0E5HBG"><title>Material examined.</title><p><bold>1</bold> ♂ <bold><italic>Holotype</italic> (<named-content xmlns:xlink="http://www.w3.org/1999/xlink" content-type="dwc:institutional_code" xlink:type="simple">MZUF</named-content>)</bold>, Madagascar: 5 km S di Ambalamanakana, (strada Ambositra – Fianarantsoa) in forests, <named-content xmlns:xlink="http://www.w3.org/1999/xlink" content-type="dwc:verbatimCoordinates" xlink:type="simple"><named-content content-type="geo-json" specific-use="{&#34;type&#34;:&#34;Point&#34;,&#34;coordinates&#34;:[47.180139,-20.780333]}" id="NCID0ESIBG" xlink:type="simple">20°46'49.2"S, 47°10'48.5"E</named-content></named-content>, n. Mag. 1107. Legit: Bartolozzi, S. Taiti, C. Raharimina, 10 May 1991.</p></tp:treatment-sec><tp:treatment-sec sec-type="diagnosis" id="SECID0EXIBG"><title>Diagnosis.</title><p><italic><tp:taxon-name><tp:taxon-name-part taxon-name-part-type="genus" reg="Zoosphaerium">Zoosphaerium</tp:taxon-name-part> <tp:taxon-name-part taxon-name-part-type="species" reg="bartolozzii">bartolozzii</tp:taxon-name-part></tp:taxon-name></italic> sp. nov. is most similar to <italic><tp:taxon-name><tp:taxon-name-part taxon-name-part-type="genus" reg="Zoosphaerium">Z.</tp:taxon-name-part> <tp:taxon-name-part taxon-name-part-type="species" reg="tigrioculatum">tigrioculatum</tp:taxon-name-part></tp:taxon-name></italic> due to the presence of three sclerotized crenulated teeth on the podomere three of the anterior telopod, and also in the visibility of the process of the 2<sup>nd</sup> podomere in anterior view (Figs <xref ref-type="fig" rid="F6">6D</xref>, <xref ref-type="fig" rid="F7">7G</xref>). <italic><tp:taxon-name><tp:taxon-name-part taxon-name-part-type="genus" reg="Zoosphaerium">Zoosphaerium</tp:taxon-name-part> <tp:taxon-name-part taxon-name-part-type="species" reg="bartolozzii">bartolozzii</tp:taxon-name-part></tp:taxon-name></italic> sp. nov. differs from <italic><tp:taxon-name><tp:taxon-name-part taxon-name-part-type="genus" reg="Zoosphaerium">Z.</tp:taxon-name-part> <tp:taxon-name-part taxon-name-part-type="species" reg="tigrioculatum">tigrioculatum</tp:taxon-name-part></tp:taxon-name></italic> in the presence of a single row cuticular impression on the endotergum (two rows in the latter), the absence of sensilla basiconica on antennomeres one and two, and the presence of a well-rounded anal shield which is slightly bell-shaped in <italic><tp:taxon-name><tp:taxon-name-part taxon-name-part-type="genus" reg="Zoosphaerium">Z.</tp:taxon-name-part> <tp:taxon-name-part taxon-name-part-type="species" reg="tigrioculatum">tigrioculatum</tp:taxon-name-part></tp:taxon-name></italic>.</p></tp:treatment-sec><tp:treatment-sec sec-type="description" id="SECID0E5KBG"><title>Description</title><p>(all measurements in mm):</p><p>Body length: holotype male: length 24.2, width 11 (2<sup>nd</sup> = widest), height 6.2 (2<sup>nd</sup> = highest).</p><p><italic>Coloration</italic>: Faded due to 27 years of preservation in alcohol. Legs and antennae dark green. Head and collum dark olive-green. Tergites and anal shield faded dark green-brown.</p><p><italic>Head</italic>: Eyes with 90–100 ommatidia. Antennae long and protruding up to leg pair six. Size of antennomeres 1&gt;2&lt;3=4&lt;5&lt;6 (Fig. <xref ref-type="fig" rid="F4">4A</xref>). Antennomere 1 broad, antennomeres 1–3 with large rounded protuberant sclerotized teeth (Fig. <xref ref-type="fig" rid="F4">4B</xref>). Antennomeres 3–6 covered with large setae. Antennomere 6 with a single row of sensilla basiconica surrounding the apical disc, with four apical sensory cones (Fig. <xref ref-type="fig" rid="F4">4C</xref>).</p><fig id="F4" position="float" orientation="portrait"><object-id xmlns:xlink="http://www.w3.org/1999/xlink" content-type="doi" xlink:type="simple">10.3897/zookeys.930.47620.figure4</object-id><object-id xmlns:xlink="http://www.w3.org/1999/xlink" content-type="arpha" xlink:type="simple">72BA0065-5E91-5B8A-A15F-D6DEB5B117EE</object-id><label>Figure 4.</label><caption><p><italic><tp:taxon-name><tp:taxon-name-part taxon-name-part-type="genus" reg="Zoosphaerium">Zoosphaerium</tp:taxon-name-part> <tp:taxon-name-part taxon-name-part-type="species" reg="bartolozzii">bartolozzii</tp:taxon-name-part></tp:taxon-name></italic> sp. nov., male holotype, <abbrev xmlns:xlink="http://www.w3.org/1999/xlink" xlink:title="scanning electron microscopy" id="ABBRID0EQMBG" xlink:type="simple">SEM</abbrev>, Right antenna. <bold>A</bold> lateral view <bold>B</bold> antennomeres 1 and 2 with sclerotized teeth <bold>C</bold> apical disc with four sensory cones. Abbreviations: ac = apical cone; ad = apical disc; sb = sensilla basiconica; sc-t = sclerotized teeth.</p></caption><graphic xmlns:xlink="http://www.w3.org/1999/xlink" xlink:href="zookeys-930-003-g004.jpg" position="float" orientation="portrait" xlink:type="simple" id="oo_404586.jpg"><uri content-type="original_file" xlink:type="simple">https://binary.pensoft.net/fig/404586</uri></graphic></fig><p><italic>Gnathochilarium</italic>: Lateral stipites and central mentum with long setae, setae absent at center of lamellae linguales. Inner palpi protruding to medial side of gnathochilarium bearing single field of sensory cones. Rudimentary lateral palpi sharing a well-developed base bearing four sensory cones. Hypopharynx with single row of marginal teeth. Central pads apically protruding from lamellae linguales, with a median triangular incision on each pad. Posterior half of underside with single field of large sensory cones interspersed with longer, slimmer structures.</p><p><italic>Mandible</italic> not dissected.</p><p><italic>Stigmatic plates</italic>: First stigmatic plate triangular, with marginal setae and some extra setae at elliptical apex, three spines near tracheal opening (Fig. <xref ref-type="fig" rid="F6">6A</xref>). Second stigmatic plate triangular, with a slightly curved apex. Marginal setae dense at base, 19 spines near tracheal opening (Fig. <xref ref-type="fig" rid="F6">6B</xref>).</p><p><italic>Pleurite</italic>: First pleurite with a rounded tip protruding backwards.</p><p><italic>Collum</italic>: Surface glabrous, anterior margin with two rows of setae. Posterior margin laterally with few isolated setae.</p><p><italic>Thoracic shield</italic>: Lateral grooves shallow, setae only present in lateral grooves.</p><p><italic>Tergites</italic>: Surface glabrous and slightly chagrined. Tips of paratergites slightly extending posteriorly.</p><p><italic>Endotergum</italic>: Inner area with conical spines, broad at base with few setae and numerous small sharp spines in between. Single row of elliptical cuticular impressions. Smooth marginal ridge. Two rows of marginal bristles, majority protruding 1/4–1/2, a few to 3/4 of distance to margin (Fig. <xref ref-type="fig" rid="F5">5B</xref>).</p><fig id="F5" position="float" orientation="portrait"><object-id xmlns:xlink="http://www.w3.org/1999/xlink" content-type="doi" xlink:type="simple">10.3897/zookeys.930.47620.figure5</object-id><object-id xmlns:xlink="http://www.w3.org/1999/xlink" content-type="arpha" xlink:type="simple">910E6437-13B6-5372-92AC-264E5606DB88</object-id><label>Figure 5.</label><caption><p><abbrev xmlns:xlink="http://www.w3.org/1999/xlink" xlink:title="scanning electron microscopy" id="ABBRID0E4OBG" xlink:type="simple">SEM</abbrev>, Endotergum of mid body tergites, ventral view. <bold>A</bold><italic><tp:taxon-name><tp:taxon-name-part taxon-name-part-type="genus" reg="Zoosphaerium">Zoosphaerium</tp:taxon-name-part> <tp:taxon-name-part taxon-name-part-type="species" reg="mangabe">mangabe</tp:taxon-name-part></tp:taxon-name></italic> sp. nov., male from Marojejy <bold>B</bold><italic><tp:taxon-name><tp:taxon-name-part taxon-name-part-type="genus" reg="Zoosphaerium">Zoosphaerium</tp:taxon-name-part> <tp:taxon-name-part taxon-name-part-type="species" reg="bartolozzii">bartolozzii</tp:taxon-name-part></tp:taxon-name></italic> sp. nov., male holotype <bold>C</bold><italic><tp:taxon-name><tp:taxon-name-part taxon-name-part-type="genus" reg="Zoosphaerium">Zoosphaerium</tp:taxon-name-part> <tp:taxon-name-part taxon-name-part-type="species" reg="taitii">taitii</tp:taxon-name-part></tp:taxon-name></italic> sp. nov., male holotype. Abbreviations: IA = inner area; ci = cuticular impressions; mr = marginal ridge; mb = marginal bristles.</p></caption><graphic xmlns:xlink="http://www.w3.org/1999/xlink" xlink:href="zookeys-930-003-g005.jpg" position="float" orientation="portrait" xlink:type="simple" id="oo_404587.jpg"><uri content-type="original_file" xlink:type="simple">https://binary.pensoft.net/fig/404587</uri></graphic></fig><p><italic>Anal shield</italic>: Large and well rounded, completely covered with tiny setae, underside carrying two locking carinae, second 3.5 times longer than first.</p><p><italic>Legs</italic>: Leg 1 with three or four, leg 2 with six or seven, leg 3 with seven ventral spines. Legs 1 and 2 without an apical spine. Legs 4–21 with eleven ventral spines and one apical spine (Fig. <xref ref-type="fig" rid="F6">6C</xref>). In leg 9 femur 1.7, tarsus 5.4 times longer than wide. Coxa with few spines. Femur ridge present. All podomeres covered with setae.</p><fig id="F6" position="float" orientation="portrait"><object-id xmlns:xlink="http://www.w3.org/1999/xlink" content-type="doi" xlink:type="simple">10.3897/zookeys.930.47620.figure6</object-id><object-id xmlns:xlink="http://www.w3.org/1999/xlink" content-type="arpha" xlink:type="simple">4F10C3F2-C818-5E61-9C69-4AA2886C8D21</object-id><label>Figure 6.</label><caption><p><italic><tp:taxon-name><tp:taxon-name-part taxon-name-part-type="genus" reg="Zoosphaerium">Zoosphaerium</tp:taxon-name-part> <tp:taxon-name-part taxon-name-part-type="species" reg="bartolozzii">bartolozzii</tp:taxon-name-part></tp:taxon-name></italic> sp. nov., male holotype. <bold>A</bold>, <bold>B</bold> Coxae of first and second right legs, <bold>D</bold>, <bold>E</bold> Left anterior telopod. <bold>A</bold> first stigmatic plate <bold>B</bold> second stigmatic plate <bold>C</bold> 9<sup>th</sup> left leg <bold>D</bold> anterior view <bold>E</bold> posterior view. Abbreviations: as = apical spine; cx = coxa; fe = femur; f-rdg = femur ridge; gp = gonopore; mem-p = apical membranous part of plate covering gonopore; pf = prefemur; po = postfemur; scl-p = sclerotized plate; sp-p = second podomere process; sr = stridulation rib; ss = sclerotized spot; st = stigmatic plate; syn = syncoxite; ta = tarsus; ti = tibia; to = tracheal opening. Scale bars: 1 mm.</p></caption><graphic xmlns:xlink="http://www.w3.org/1999/xlink" xlink:href="zookeys-930-003-g006.jpg" position="float" orientation="portrait" xlink:type="simple" id="oo_404588.jpg"><uri content-type="original_file" xlink:type="simple">https://binary.pensoft.net/fig/404588</uri></graphic></fig><p><italic>Female unknown</italic>.</p><p><italic>Male sexual characters</italic>: Gonopore rounded, slightly divided near to apex, covered by 1/4 membranous plate apically and 3/4 sclerotized plate basally with few setae. Gonopore covering 1/4 height and 1/2 width of coxa (Fig. <xref ref-type="fig" rid="F6">6C</xref>).</p><p><italic>Anterior telopod</italic>: Harp carrying one stridulation rib. Podomere 1 with few marginal and apical setae (Fig. <xref ref-type="fig" rid="F6">6D</xref>), and a shallow mesal cavity laterally (Fig. <xref ref-type="fig" rid="F6">6E</xref>). Podomere 2, process visible in anterior view, reaching 2/3<sup>rd</sup> of length of podomere 3 (Fig. <xref ref-type="fig" rid="F6">6D</xref>). Podomere 2 process slightly slender apically, with sclerotized nubs along apical-mesal margin and a basal spine present below field of spots (Fig. <xref ref-type="fig" rid="F7">7F, G</xref>). Podomere 3 apically wide, visible as small triangular lobe in anterior aspect (Fig. <xref ref-type="fig" rid="F6">6D</xref>), with one dark sclerotized spot near apical margin (Figs <xref ref-type="fig" rid="F6">6E</xref>, <xref ref-type="fig" rid="F7">7F</xref>) and a broad mesal cavity with sclerotized spots running along apical-basal margin, with four spines and three sclerotized crenulated teeth at meso-apical margin of cavity (Fig. <xref ref-type="fig" rid="F7">7F, G</xref>). Two spines merged at apical margin above field of spots, one at center of cavity with tip protruding to sclerotized spots, one basal spine below field of spots. Podomeres 2 and 3 covered with setae (Fig. <xref ref-type="fig" rid="F7">7F, G</xref>).</p><p><italic>Posterior telopod</italic>: Movable finger thicker (2.5 times longer than wide) and slightly longer than immovable finger, carrying one spine just below dark sclerotized spot along apical margin (Fig. <xref ref-type="fig" rid="F7">7H</xref>). Hollowed-out margin with two membranous lobes, each with one marginal spine centrally (Fig. <xref ref-type="fig" rid="F7">7I</xref>). 12 sclerotized crenulated teeth present marginally. Six teeth apically positioned together, three at center of margin (between two membranous lobes), and last three separated by a short distance, two directly at base and one near base of posterior membranous lobe (Fig. <xref ref-type="fig" rid="F7">7H</xref>). Movable finger with few basal marginal setae. Tips of podomeres 2 and 3 slightly curved towards one another. Immovable finger slender (3.2 times longer than wide) with sclerotized spots running from apical to mid margin. Immovable finger covered with setae in posterior aspect, one membranous lobe present between podomeres 2 and 3. Podomere 1 large, rectangular with no setae in anterior or posterior aspect (Fig. <xref ref-type="fig" rid="F7">7H, I</xref>).</p><fig id="F7" position="float" orientation="portrait"><object-id xmlns:xlink="http://www.w3.org/1999/xlink" content-type="doi" xlink:type="simple">10.3897/zookeys.930.47620.figure7</object-id><object-id xmlns:xlink="http://www.w3.org/1999/xlink" content-type="arpha" xlink:type="simple">665F8F97-488A-5C0A-A772-5AF56CC20DC7</object-id><label>Figure 7.</label><caption><p><italic><tp:taxon-name><tp:taxon-name-part taxon-name-part-type="genus" reg="Zoosphaerium">Zoosphaerium</tp:taxon-name-part> <tp:taxon-name-part taxon-name-part-type="species" reg="bartolozzii">bartolozzii</tp:taxon-name-part></tp:taxon-name></italic> sp. nov., male holotype. <bold>F</bold>, <bold>G</bold> Left anterior telopod, <bold>H</bold>, <bold>I</bold> posterior telopod. <bold>F</bold> mesal view <bold>G</bold> lateral view <bold>H</bold> posterior view <bold>I</bold> anterior view. Abbreviations: cav = cavity; cr-t = crenulated teeth; ds-p = dark sclerotized spot; imm-f = immovable finger; mf = movable finger; ml = membranous lobes; sn = sclerotized nubs; <bold>ss</bold> = sclerotized spot. Scale bars: 1 mm.</p></caption><graphic xmlns:xlink="http://www.w3.org/1999/xlink" xlink:href="zookeys-930-003-g007.jpg" position="float" orientation="portrait" xlink:type="simple" id="oo_404589.jpg"><uri content-type="original_file" xlink:type="simple">https://binary.pensoft.net/fig/404589</uri></graphic></fig></tp:treatment-sec></tp:taxon-treatment>
