# Supplementary material for: The millipedes collected by the Museum "La Specola" on Madagascar 1989/1991, with the description of three new species of giant pill-millipedes (Diplopoda, Sphaerotheriida, Arthrosphaeridae)
Source: Zookeys. 2020 Apr 28;930:3–35. doi: 10.3897/zookeys.930.47620 (PMC7200892; doi:10.3897/zookeys.930.47620)
Supplement: XML Treatment for Zoosphaerium taitii [file zookeys.930.47620-treatment4.xml]

<!DOCTYPE tp:taxon-treatment
  PUBLIC "-//TaxonX//DTD Taxonomic Treatment Publishing DTD v0 20100105//EN" "tax-treatment-NSO.dtd">
<tp:taxon-treatment xmlns:tp="http://www.plazi.org/taxpub"><tp:treatment-meta><kwd-group><label>Taxon classification</label><kwd><named-content xmlns:xlink="http://www.w3.org/1999/xlink" content-type="kingdom">Animalia</named-content></kwd><kwd><named-content xmlns:xlink="http://www.w3.org/1999/xlink" content-type="order">Diplopoda</named-content></kwd><kwd><named-content xmlns:xlink="http://www.w3.org/1999/xlink" content-type="family">Arthrosphaeridae</named-content></kwd></kwd-group><mixed-citation publication-type="journal"><person-group><name><surname>Wesener</surname><given-names>Thomas</given-names></name><name><surname>Anilkumar</surname><given-names>Pooja Avinipully</given-names></name></person-group><article-title>The millipedes collected by the Museum "La Specola" on Madagascar 1989/1991, with the description of three new species of giant pill-millipedes (<tp:taxon-name><tp:taxon-name-part taxon-name-part-type="class">Diplopoda</tp:taxon-name-part></tp:taxon-name>, <tp:taxon-name><tp:taxon-name-part taxon-name-part-type="order">Sphaerotheriida</tp:taxon-name-part></tp:taxon-name>, <tp:taxon-name><tp:taxon-name-part taxon-name-part-type="family">Arthrosphaeridae</tp:taxon-name-part></tp:taxon-name>)</article-title><source>Zookeys</source><day>28</day><month>4</month><year>2020</year><volume>930</volume><fpage>3</fpage><lpage>35</lpage><pub-id pub-id-type="doi">10.3897/zookeys.930.47620</pub-id></mixed-citation></tp:treatment-meta><tp:nomenclature><tp:taxon-name><object-id xmlns:xlink="http://www.w3.org/1999/xlink" content-type="arpha" xlink:type="simple">5D5FAC5D-AF07-518C-A816-410B129D7C33</object-id>
                <tp:taxon-name-part taxon-name-part-type="genus" reg="Zoosphaerium">Zoosphaerium</tp:taxon-name-part>
                <tp:taxon-name-part taxon-name-part-type="species" reg="taitii">taitii</tp:taxon-name-part>
                <object-id xmlns:xlink="http://www.w3.org/1999/xlink" content-type="zoobank" xlink:type="simple">http://zoobank.org/DA735EC5-8612-4C13-A42E-910718F6ED4C</object-id>
              </tp:taxon-name><tp:taxon-authority>Anilkumar &amp; Wesener</tp:taxon-authority><tp:taxon-status xmlns:xlink="http://www.w3.org/1999/xlink" xlink:type="simple">sp. nov.</tp:taxon-status><xref ref-type="fig" rid="F5">Figures 5C</xref><xref ref-type="fig" rid="F8">, 8</xref><xref ref-type="fig" rid="F9">, 9</xref><xref ref-type="fig" rid="F10">, 10</xref></tp:nomenclature><tp:treatment-sec sec-type="etymology" id="SECID0EYXBG"><title>Etymology.</title><p>Adjective, the species is named after the land isopod expert Dr. Stefano Taiti who collected this species.</p></tp:treatment-sec><tp:treatment-sec sec-type="material" id="SECID0E4XBG"><title>Material examined.</title><p><bold>1</bold> ♂ <bold><italic>Holotype</italic> (<named-content xmlns:xlink="http://www.w3.org/1999/xlink" content-type="dwc:institutional_code" xlink:type="simple">MZUF</named-content>)</bold>, Madagascar: SW 17 km Edi Sakaraha, forêt de Zombitsy, foresta secca, <named-content xmlns:xlink="http://www.w3.org/1999/xlink" content-type="dwc:verbatimCoordinates" xlink:type="simple"><named-content content-type="geo-json" specific-use="{&#34;type&#34;:&#34;Point&#34;,&#34;coordinates&#34;:[44.611417,-22.879750]}" id="NCID0ERYBG" xlink:type="simple">22°52'47.1"S, 44°36'41.1"E</named-content></named-content>, n. Mag. 1107. Legit: Bartolozzi, S. Taiti, C. Raharimina, 15 May 1991.</p></tp:treatment-sec><tp:treatment-sec sec-type="material" id="SECID0EWYBG"><title>Other material.</title><p>1 ♂, <bold>CAS BLF Mei-99 Ma-14</bold>, Province Toliara, Zombitse Nature Reserve, 16 km E Sakaraha, 825 m, tropical forest on sand, <named-content xmlns:xlink="http://www.w3.org/1999/xlink" content-type="dwc:verbatimCoordinates" xlink:type="simple"><named-content content-type="geo-json" specific-use="{&#34;type&#34;:&#34;Point&#34;,&#34;coordinates&#34;:[44.700620,-22.882310]}" id="NCID0EBZBG" xlink:type="simple">22.88231°S, 44.70062°E</named-content></named-content>, coll. E. L. Schlinger, M. E. Irwin, 15–18 Dec 1999.</p></tp:treatment-sec><tp:treatment-sec sec-type="diagnosis" id="SECID0EGZBG"><title>Diagnosis.</title><p><italic><tp:taxon-name><tp:taxon-name-part taxon-name-part-type="genus" reg="Zoosphaerium">Zoosphaerium</tp:taxon-name-part> <tp:taxon-name-part taxon-name-part-type="species" reg="taitii">taitii</tp:taxon-name-part></tp:taxon-name></italic> sp. nov. is mostly similar to <italic><tp:taxon-name><tp:taxon-name-part taxon-name-part-type="genus" reg="Zoosphaerium">Z.</tp:taxon-name-part> <tp:taxon-name-part taxon-name-part-type="species" reg="isalo">isalo</tp:taxon-name-part></tp:taxon-name></italic>, both differing from all other species in the anterior telopod where sclerotized teeth are absent on the third podomere. <italic><tp:taxon-name><tp:taxon-name-part taxon-name-part-type="genus" reg="Zoosphaerium">Zoosphaerium</tp:taxon-name-part> <tp:taxon-name-part taxon-name-part-type="species" reg="taitii">taitii</tp:taxon-name-part></tp:taxon-name></italic> sp. nov. differs from <italic><tp:taxon-name><tp:taxon-name-part taxon-name-part-type="genus" reg="Zoosphaerium">Z.</tp:taxon-name-part> <tp:taxon-name-part taxon-name-part-type="species" reg="isalo">isalo</tp:taxon-name-part></tp:taxon-name></italic> in the shorter marginal bristles of the endotergum (protruding above the tergite margin in <italic><tp:taxon-name><tp:taxon-name-part taxon-name-part-type="genus" reg="Zoosphaerium">Z.</tp:taxon-name-part> <tp:taxon-name-part taxon-name-part-type="species" reg="isalo">isalo</tp:taxon-name-part></tp:taxon-name></italic>), the higher number of ventral spines on leg 2 (four or five versus six or seven) and the slightly differently shaped anal shield (tapering in <italic><tp:taxon-name><tp:taxon-name-part taxon-name-part-type="genus" reg="Zoosphaerium">Z.</tp:taxon-name-part> <tp:taxon-name-part taxon-name-part-type="species" reg="isalo">isalo</tp:taxon-name-part></tp:taxon-name></italic>, well-rounded in <italic><tp:taxon-name><tp:taxon-name-part taxon-name-part-type="genus" reg="Zoosphaerium">Z.</tp:taxon-name-part> <tp:taxon-name-part taxon-name-part-type="species" reg="taitii">taitii</tp:taxon-name-part></tp:taxon-name></italic> sp. nov.).</p></tp:treatment-sec><tp:treatment-sec sec-type="description" id="SECID0EZ2BG"><title>Description</title><p>(all measurements in mm):</p><p>Body length: holotype male: length 20.4, width 9.4 (2<sup>nd</sup>) up to 9.9 (tergite 9 = widest), height 5.4 (2<sup>nd</sup> = highest).</p><p><italic>Coloration</italic>: Strongly faded due to exposure to alcohol. Antennae dark green. Legs basally brown and apically green. Head and collum light green. Tergites and anal shield faded light brown.</p><p><italic>Head</italic>: Eyes with 60–70 ommatidia. Antennae short, protruding up to leg 3 or 4. Size of antennomeres 1&gt;2&lt;3&gt;4&lt;5&lt;6 (Fig. <xref ref-type="fig" rid="F8">8A</xref>). Antennomeres 1–3 with sclerotized teeth. Antennomeres 1 and 6 with a single row of sensilla basiconica (Fig. <xref ref-type="fig" rid="F8">8B, C</xref>). Antennomeres 3–6 with long setae. Antennomere 6 with an apical disc containing four apical sensory cones (Fig. <xref ref-type="fig" rid="F8">8B</xref>).</p><fig id="F8" position="float" orientation="portrait"><object-id xmlns:xlink="http://www.w3.org/1999/xlink" content-type="doi" xlink:type="simple">10.3897/zookeys.930.47620.figure8</object-id><object-id xmlns:xlink="http://www.w3.org/1999/xlink" content-type="arpha" xlink:type="simple">BE904EB2-3183-54B6-BE7D-A774067D1676</object-id><label>Figure 8.</label><caption><p><italic><tp:taxon-name><tp:taxon-name-part taxon-name-part-type="genus" reg="Zoosphaerium">Zoosphaerium</tp:taxon-name-part> <tp:taxon-name-part taxon-name-part-type="species" reg="taitii">taitii</tp:taxon-name-part></tp:taxon-name></italic> sp. nov., male holotype, <abbrev xmlns:xlink="http://www.w3.org/1999/xlink" xlink:title="scanning electron microscopy" id="ABBRID0EL4BG" xlink:type="simple">SEM</abbrev>, Right antenna. <bold>A</bold> lateral view <bold>B</bold> antennomeres 1 and 2 with sclerotized teeth <bold>C</bold> apical disc with four sensory cones. Abbreviations: ac = apical cone; ad = apical disc; sb = sensilla basiconica; sc-t = sclerotized teeth.</p></caption><graphic xmlns:xlink="http://www.w3.org/1999/xlink" xlink:href="zookeys-930-003-g008.jpg" position="float" orientation="portrait" xlink:type="simple" id="oo_404590.jpg"><uri content-type="original_file" xlink:type="simple">https://binary.pensoft.net/fig/404590</uri></graphic></fig><p><italic>Gnathochilarium</italic>: Stipites and central mentum with long setae, setae absent at center of lamellae linguales. Inner palpi protruding to medial side of gnathochilarium, bearing single field of sensory cones. Rudimentary lateral palpi sharing a well-developed base bearing four sensory cones. Hypopharynx with one row of marginal teeth. Central pads apically protruding from lamellae linguales, with a median triangular incision on each pad. Posterior half of underside with single field of large sensory cones interspersed with longer, slimmer structures.</p><p><italic>Mandible</italic> not dissected.</p><p><italic>Stigmatic plates</italic>: First stigmatic plate apically elliptical with marginal setae, lateral end pointed (Fig. <xref ref-type="fig" rid="F9">9A</xref>). Second stigmatic plate trapezoidal with nine spines near tracheal opening, covered with tiny setae inside and few long marginal setae (Fig. <xref ref-type="fig" rid="F9">9B</xref>).</p><fig id="F9" position="float" orientation="portrait"><object-id xmlns:xlink="http://www.w3.org/1999/xlink" content-type="doi" xlink:type="simple">10.3897/zookeys.930.47620.figure9</object-id><object-id xmlns:xlink="http://www.w3.org/1999/xlink" content-type="arpha" xlink:type="simple">3CD0588E-9D05-55E6-B685-B3802BFCCB86</object-id><label>Figure 9.</label><caption><p><italic><tp:taxon-name><tp:taxon-name-part taxon-name-part-type="genus" reg="Zoosphaerium">Zoosphaerium</tp:taxon-name-part> <tp:taxon-name-part taxon-name-part-type="species" reg="taitii">taitii</tp:taxon-name-part></tp:taxon-name></italic> sp. nov., male holotype. <bold>A</bold>, <bold>B</bold> Coxae of first and second right legs, <bold>D</bold>–<bold>F</bold> Left anterior telopod. <bold>A</bold> first stigmatic plate <bold>B</bold> second stigmatic plate <bold>C</bold> 9<sup>th</sup> left leg <bold>D</bold> anterior view <bold>E</bold> posterior view <bold>F</bold> mesal view. Abbreviations: as = apical spine; cx = coxa; ds-p = dark sclerotized spot; fe = femur; f-rdg = femur ridge; gp = gonopore; mem-p = apical membranous part of plate covering gonopore; pf = prefemur; po = postfemur; scl-p = sclerotized plate; sp-p = second podomere process; sr = stridulation rib; ss = sclerotized spot; st = stigmatic plate; syn = syncoxite; ta = tarsus; ti = tibia; to = tracheal opening. Scale bars: 1 mm.</p></caption><graphic xmlns:xlink="http://www.w3.org/1999/xlink" xlink:href="zookeys-930-003-g009.jpg" position="float" orientation="portrait" xlink:type="simple" id="oo_404591.jpg"><uri content-type="original_file" xlink:type="simple">https://binary.pensoft.net/fig/404591</uri></graphic></fig><p><italic>Pleurite</italic>: First pleurite weakly extending posteriorly with a well-rounded tip.</p><p><italic>Collum</italic>: Glabrous, anterior and posterior margin with sparse rows of isolated setae.</p><p><italic>Thoracic shield</italic>: Glabrous expect for narrow lateral grooves.</p><p><italic>Tergites</italic>: Surface glabrous and shiny, chagrined. Paratergite tips not projecting.</p><p><italic>Endotergum</italic>: Inner area with narrow conical spines, very few isolated setae. A single row of rounded-elliptical cuticular impressions. Broad smooth marginal ridge. Two rows of marginal bristle protruding towards marginal brim, few reaching tip, other few reaching 1/4–3/4 of distance to margin (Fig. <xref ref-type="fig" rid="F5">5C</xref>).</p><p><italic>Anal shield</italic>: Large and well rounded, surface glabrous. Two locking carinae, second carina 2.3 times longer than first, close to anal shield margin.</p><p><italic>Legs</italic>: Leg 1 with four or five spines, leg 2 with six or seven spines, leg 3 with seven or eight ventral spines and an apical spine, legs 4–21 with nine ventral spines and one apical spine. In leg 9 femur 2.0, tarsus 4.7 times longer than wide. Uniform distribution of setae on all podomeres. Prefemur and femur with few long setae. Femur ridge length reaching 1/4 of femur length (Fig. <xref ref-type="fig" rid="F9">9C</xref>).</p><p><italic>Female unknown</italic>.</p><p><italic>Male sexual characters</italic>: Gonopore slightly oval, rounded apically, divided, reaching 1/2 length and 1/4 width of coxa, covered by 1/4 semicircular membranous plate apically and 3/4 sclerotized plate basally with few setae (Fig. <xref ref-type="fig" rid="F9">9B</xref>).</p><p><italic>Anterior telopod</italic>: Harp carrying one stridulation rib positioned medially with one end pointing laterad. Podomere 1 broad with marginal setae, few setae above stridulation rib (Fig. <xref ref-type="fig" rid="F9">9D</xref>) and a shallow mesal cavity laterally (Fig. <xref ref-type="fig" rid="F9">9E</xref>). Podomere 2, process visible in anterior view, reaching 2/3<sup>rd</sup> of length of podomere 3 (Fig. <xref ref-type="fig" rid="F9">9D</xref>), with sclerotized nubs along apical-mesal margin and one basal spine present below field of spots (Fig. <xref ref-type="fig" rid="F9">9F</xref>). Podomere 3 apically broad, rounded, longer than podomere 2 (Figs <xref ref-type="fig" rid="F9">9F</xref>, <xref ref-type="fig" rid="F10">10G</xref>), and carrying one dark sclerotized spot at apical tip (Fig. <xref ref-type="fig" rid="F9">9F</xref>). Field of sclerotized spots run along apical-basal margin with four spines out of six visible (Figs <xref ref-type="fig" rid="F9">9F</xref>, <xref ref-type="fig" rid="F10">10G</xref>). Three spines positioned at apical margin above field of spots, one in middle of cavity with tip protruding to sclerotized spot, one small single spine in lateral projected area slightly towards base, and one spine at base of field of spots (Fig. <xref ref-type="fig" rid="F10">10G</xref>). Podomeres 2 and 3 covered with setae except mesally (Fig. <xref ref-type="fig" rid="F10">10G</xref>).</p><fig id="F10" position="float" orientation="portrait"><object-id xmlns:xlink="http://www.w3.org/1999/xlink" content-type="doi" xlink:type="simple">10.3897/zookeys.930.47620.figure10</object-id><object-id xmlns:xlink="http://www.w3.org/1999/xlink" content-type="arpha" xlink:type="simple">B4AEE6D2-8B21-5D5C-A154-321BBE07BC86</object-id><label>Figure 10.</label><caption><p><italic><tp:taxon-name><tp:taxon-name-part taxon-name-part-type="genus" reg="Zoosphaerium">Zoosphaerium</tp:taxon-name-part> <tp:taxon-name-part taxon-name-part-type="species" reg="taitii">taitii</tp:taxon-name-part></tp:taxon-name></italic> sp. nov., male holotype, left anterior telopod. <bold>G</bold> lateral view. <bold>H</bold>, <bold>I</bold> Left posterior telopod. <bold>H</bold> posterior view <bold>I</bold> anterior view. Abbreviations: cr-t = crenulated teeth; ds-p = dark sclerotized spot; imm-f = immovable finger; mf = movable finger; ml = membranous lobes; s-ca = shallow cavity sn = sclerotized nubs; ss = sclerotized spot. Scale bars: 1 mm.</p></caption><graphic xmlns:xlink="http://www.w3.org/1999/xlink" xlink:href="zookeys-930-003-g010.jpg" position="float" orientation="portrait" xlink:type="simple" id="oo_404592.jpg"><uri content-type="original_file" xlink:type="simple">https://binary.pensoft.net/fig/404592</uri></graphic></fig><p><italic>Posterior telopod</italic>: Movable finger 2.5 times longer than wide with tip slightly curving towards immovable finger. Apical tip with a dark sclerotized spot, eight sclerotized crenulated teeth (arranged in three groups), three mesal spines (two merged at tip), with very few setae at base and a shallow mesal cavity with two membranous lobes (Fig. <xref ref-type="fig" rid="F10">10H, I</xref>). First five teeth positioned below apically merged spines, other two teeth below middle spine, located in middle of first membranous lobe, two isolated single tooth located between both membranous lobes (Fig. <xref ref-type="fig" rid="F10">10H</xref>). Immovable finger 4.3 times longer than wide, reaching 3/4<sup>th</sup> of length of movable finger, slender, tip curved towards movable finger with a row of small sclerotized spots along 1/4 apical mesal margin, covered with setae in posterior aspect (Fig. <xref ref-type="fig" rid="F10">10H</xref>). Podomere 1 glabrous except for very few marginal setae.</p></tp:treatment-sec><tp:treatment-sec sec-type="remarks" id="SECID0E4EAI"><title>Remarks.</title><p>This species was described as a population of <italic><tp:taxon-name><tp:taxon-name-part taxon-name-part-type="genus" reg="Zoosphaerium">Z.</tp:taxon-name-part> <tp:taxon-name-part taxon-name-part-type="species" reg="isalo">isalo</tp:taxon-name-part></tp:taxon-name></italic> in a previous study, already with a remark that the status of the population should be evaluated when more male specimens become available (<xref ref-type="bibr" rid="B55">Wesener 2009</xref>). With the additional male specimen available from the collections of the "La Specola" Museum, we feel more confident in describing the Zombitse specimens as a species separate from <italic><tp:taxon-name><tp:taxon-name-part taxon-name-part-type="genus" reg="Zoosphaerium">Z.</tp:taxon-name-part> <tp:taxon-name-part taxon-name-part-type="species" reg="isalo">isalo</tp:taxon-name-part></tp:taxon-name></italic>. The species lives in sympatry with <italic><tp:taxon-name><tp:taxon-name-part taxon-name-part-type="genus" reg="Zoosphaerium">Z.</tp:taxon-name-part> <tp:taxon-name-part taxon-name-part-type="species" reg="album">album</tp:taxon-name-part></tp:taxon-name></italic> Wesener, 2009, a species belonging to a different species group (<xref ref-type="bibr" rid="B58">Wesener 2016</xref>).</p><table-wrap id="T2" position="float" orientation="portrait"><label>Table 2.</label><caption><p>Comparison of <italic><tp:taxon-name><tp:taxon-name-part taxon-name-part-type="genus" reg="Zoosphaerium">Z.</tp:taxon-name-part> <tp:taxon-name-part taxon-name-part-type="species" reg="isalo">isalo</tp:taxon-name-part></tp:taxon-name></italic> Wesener, 2009, <italic><tp:taxon-name><tp:taxon-name-part taxon-name-part-type="genus" reg="Zoosphaerium">Z.</tp:taxon-name-part> <tp:taxon-name-part taxon-name-part-type="species" reg="bilobum">bilobum</tp:taxon-name-part></tp:taxon-name></italic> Wesener, 2009, <italic><tp:taxon-name><tp:taxon-name-part taxon-name-part-type="genus" reg="Zoosphaerium">Z.</tp:taxon-name-part> <tp:taxon-name-part taxon-name-part-type="species" reg="tigrioculatum">tigrioculatum</tp:taxon-name-part></tp:taxon-name></italic> Wesener &amp; Bespalova, 2010, <italic><tp:taxon-name><tp:taxon-name-part taxon-name-part-type="genus" reg="Zoosphaerium">Z.</tp:taxon-name-part> <tp:taxon-name-part taxon-name-part-type="species" reg="bartolozzii">bartolozzii</tp:taxon-name-part></tp:taxon-name></italic> sp. nov., and <italic><tp:taxon-name><tp:taxon-name-part taxon-name-part-type="genus" reg="Zoosphaerium">Z.</tp:taxon-name-part> <tp:taxon-name-part taxon-name-part-type="species" reg="taitii">taitii</tp:taxon-name-part></tp:taxon-name></italic> sp. nov. Abbreviations: ANT – Antenna; aT – anterior telopod, bas – basiconica, Endo – endotergum. Modified after <xref ref-type="bibr" rid="B68">Wesener et al. 2010b</xref>.</p></caption><table id="TID0EBCCI" rules="all"><tbody><tr><td rowspan="1" colspan="1">
                        <bold>Character</bold>
                      </td><td rowspan="1" colspan="1">
                        <bold><italic><tp:taxon-name><tp:taxon-name-part taxon-name-part-type="genus" reg="Zoosphaerium">Z.</tp:taxon-name-part> <tp:taxon-name-part taxon-name-part-type="species" reg="isalo">isalo</tp:taxon-name-part></tp:taxon-name></italic></bold>
                      </td><td rowspan="1" colspan="1">
                        <bold><italic><tp:taxon-name><tp:taxon-name-part taxon-name-part-type="genus" reg="Zoosphaerium">Z.</tp:taxon-name-part> <tp:taxon-name-part taxon-name-part-type="species" reg="bilobum">bilobum</tp:taxon-name-part></tp:taxon-name></italic></bold>
                      </td><td rowspan="1" colspan="1">
                        <bold><italic><tp:taxon-name><tp:taxon-name-part taxon-name-part-type="genus" reg="Zoosphaerium">Z.</tp:taxon-name-part> <tp:taxon-name-part taxon-name-part-type="species" reg="tigrioculatum">tigrioculatum</tp:taxon-name-part></tp:taxon-name></italic></bold>
                      </td><td rowspan="1" colspan="1">
                        <bold><italic><tp:taxon-name><tp:taxon-name-part taxon-name-part-type="genus" reg="Zoosphaerium">Z.</tp:taxon-name-part> <tp:taxon-name-part taxon-name-part-type="species" reg="bartolozzii">bartolozzii</tp:taxon-name-part></tp:taxon-name></italic> sp. nov.</bold>
                      </td><td rowspan="1" colspan="1">
                        <bold><italic><tp:taxon-name><tp:taxon-name-part taxon-name-part-type="genus" reg="Zoosphaerium">Z.</tp:taxon-name-part> <tp:taxon-name-part taxon-name-part-type="species" reg="taitii">taitii</tp:taxon-name-part></tp:taxon-name></italic> sp. nov.</bold>
                      </td></tr><tr><td rowspan="1" colspan="1">
                        <bold>Shape of anal shield</bold>
                      </td><td rowspan="1" colspan="1">Tapering</td><td rowspan="1" colspan="1">Tapering</td><td rowspan="1" colspan="1">Weakly bell shaped</td><td rowspan="1" colspan="1">Well rounded</td><td rowspan="1" colspan="1">Well rounded</td></tr><tr><td rowspan="1" colspan="1">
                        <bold>Locking carinae</bold>
                      </td><td rowspan="1" colspan="1">2<sup>nd</sup> 3×1<sup>st</sup></td><td rowspan="1" colspan="1">2<sup>nd</sup> 2.5×1<sup>st</sup></td><td rowspan="1" colspan="1">2<sup>nd</sup> 4×1<sup>st</sup></td><td rowspan="1" colspan="1">2<sup>nd</sup> 3.5 ×1<sup>st</sup></td><td rowspan="1" colspan="1">2<sup>nd</sup> 2.3× 1<sup>st</sup></td></tr><tr><td rowspan="1" colspan="1">
                        <bold>1<sup>st</sup> leg no. of ventral spines</bold>
                      </td><td rowspan="1" colspan="1">3 or 4</td><td rowspan="1" colspan="1">6 or 7</td><td rowspan="1" colspan="1">4 or 5</td><td rowspan="1" colspan="1">3 or 4</td><td rowspan="1" colspan="1">4 or 5</td></tr><tr><td rowspan="1" colspan="1">
                        <bold>2<sup>nd</sup> leg no. of ventral spines</bold>
                      </td><td rowspan="1" colspan="1">4 or 5</td><td rowspan="1" colspan="1">8 or 9</td><td rowspan="1" colspan="1">6 or 7</td><td rowspan="1" colspan="1">6 or 7</td><td rowspan="1" colspan="1">6 or 7</td></tr><tr><td rowspan="1" colspan="1">
                        <bold>aT, 2<sup>nd</sup> podomere in av</bold>
                      </td><td rowspan="1" colspan="1">visible</td><td rowspan="1" colspan="1">Not visible</td><td rowspan="1" colspan="1">visible</td><td rowspan="1" colspan="1">visible</td><td rowspan="1" colspan="1">visible</td></tr><tr><td rowspan="1" colspan="1">
                        <bold>aT, 3<sup>rd</sup> podomere in av</bold>
                      </td><td rowspan="1" colspan="1">without crenulated teeth</td><td rowspan="1" colspan="1">without crenulated teeth</td><td rowspan="1" colspan="1">with crenulated teeth</td><td rowspan="1" colspan="1">with crenulated teeth</td><td rowspan="1" colspan="1">without crenulated teeth</td></tr><tr><td rowspan="1" colspan="1">
                        <bold>ANT, sclerotized teeth</bold>
                      </td><td rowspan="1" colspan="1">on antennomeres 1-4</td><td rowspan="1" colspan="1">on antennomeres 1-5</td><td rowspan="1" colspan="1">on antennomeres 1-3</td><td rowspan="1" colspan="1">on antennomeres 1-3</td><td rowspan="1" colspan="1">on antennomeres 1-3</td></tr><tr><td rowspan="1" colspan="1">
                        <bold>ANT, sensilla bas.</bold>
                      </td><td rowspan="1" colspan="1">only on 1<sup>st</sup></td><td rowspan="1" colspan="1">only on 1<sup>st</sup> and 5<sup>th</sup></td><td rowspan="1" colspan="1">on 1<sup>st</sup> and 2<sup>nd</sup></td><td rowspan="1" colspan="1">absent</td><td rowspan="1" colspan="1">only on 1<sup>st</sup></td></tr><tr><td rowspan="1" colspan="1">
                        <bold>Endo, marginal bristle</bold>
                      </td><td rowspan="1" colspan="1">protruding slightly above margin</td><td rowspan="1" colspan="1">extending beyond margin</td><td rowspan="1" colspan="1">extending beyond</td><td rowspan="1" colspan="1">protruding to margin</td><td rowspan="1" colspan="1">protruding to margin</td></tr><tr><td rowspan="1" colspan="1">
                        <bold>Endo, cuticular patterns</bold>
                      </td><td rowspan="1" colspan="1">single row</td><td rowspan="1" colspan="1">two rows</td><td rowspan="1" colspan="1">two rows</td><td rowspan="1" colspan="1">single row</td><td rowspan="1" colspan="1">single row</td></tr></tbody></table></table-wrap></tp:treatment-sec><tp:treatment-sec><!--Section generated to contain objects referenced in tp:taxon-treatment.--><fig id="F5" position="float" orientation="portrait"><object-id xmlns:xlink="http://www.w3.org/1999/xlink" content-type="doi" xlink:type="simple">10.3897/zookeys.930.47620.figure5</object-id><object-id xmlns:xlink="http://www.w3.org/1999/xlink" content-type="arpha" xlink:type="simple">910E6437-13B6-5372-92AC-264E5606DB88</object-id><label>Figure 5.</label><caption><p><abbrev xmlns:xlink="http://www.w3.org/1999/xlink" xlink:title="scanning electron microscopy" id="ABBRID0E4OBG" xlink:type="simple">SEM</abbrev>, Endotergum of mid body tergites, ventral view. <bold>A</bold><italic><tp:taxon-name><tp:taxon-name-part taxon-name-part-type="genus" reg="Zoosphaerium">Zoosphaerium</tp:taxon-name-part> <tp:taxon-name-part taxon-name-part-type="species" reg="mangabe">mangabe</tp:taxon-name-part></tp:taxon-name></italic> sp. nov., male from Marojejy <bold>B</bold><italic><tp:taxon-name><tp:taxon-name-part taxon-name-part-type="genus" reg="Zoosphaerium">Zoosphaerium</tp:taxon-name-part> <tp:taxon-name-part taxon-name-part-type="species" reg="bartolozzii">bartolozzii</tp:taxon-name-part></tp:taxon-name></italic> sp. nov., male holotype <bold>C</bold><italic><tp:taxon-name><tp:taxon-name-part taxon-name-part-type="genus" reg="Zoosphaerium">Zoosphaerium</tp:taxon-name-part> <tp:taxon-name-part taxon-name-part-type="species" reg="taitii">taitii</tp:taxon-name-part></tp:taxon-name></italic> sp. nov., male holotype. Abbreviations: IA = inner area; ci = cuticular impressions; mr = marginal ridge; mb = marginal bristles.</p></caption><graphic xmlns:xlink="http://www.w3.org/1999/xlink" xlink:href="zookeys-930-003-g005.jpg" position="float" orientation="portrait" xlink:type="simple" id="oo_404587.jpg"><uri content-type="original_file" xlink:type="simple">https://binary.pensoft.net/fig/404587</uri></graphic></fig></tp:treatment-sec><ref-list><ref id="B55"><mixed-citation xmlns:xlink="http://www.w3.org/1999/xlink" xlink:type="simple"><person-group><name name-style="western"><surname>Wesener</surname><given-names>T</given-names></name></person-group> (<year>2009</year>) <article-title>Unexplored richness: discovery of 31 new species of Giant Pill-Millipedes endemic to Madagascar, with a special emphasis on micro-endemism (<tp:taxon-name><tp:taxon-name-part taxon-name-part-type="class">Diplopoda</tp:taxon-name-part></tp:taxon-name>, <tp:taxon-name><tp:taxon-name-part taxon-name-part-type="order">Sphaerotheriida</tp:taxon-name-part></tp:taxon-name>).</article-title><source>Zootaxa</source><volume>2097</volume>: <fpage>1</fpage>–<lpage>131</lpage>. <ext-link xlink:type="simple" ext-link-type="doi" xlink:href="10.11646/zootaxa.2097.1.1">https://doi.org/10.11646/zootaxa.2097.1.1</ext-link></mixed-citation></ref><ref id="B58"><mixed-citation xmlns:xlink="http://www.w3.org/1999/xlink" xlink:type="simple"><person-group><name name-style="western"><surname>Wesener</surname><given-names>T</given-names></name></person-group> (<year>2016</year>) <article-title>The Giant Pill-Millipedes, order <tp:taxon-name><tp:taxon-name-part taxon-name-part-type="order">Sphaerotheriida</tp:taxon-name-part></tp:taxon-name> – An annotated species catalogue with morphological atlas and list of apomorphies (<tp:taxon-name><tp:taxon-name-part taxon-name-part-type="phylum">Arthropoda</tp:taxon-name-part></tp:taxon-name>: <tp:taxon-name><tp:taxon-name-part taxon-name-part-type="class">Diplopoda</tp:taxon-name-part></tp:taxon-name>).</article-title><source>Bonn Zoological Bulletin Supplementum</source><volume>63</volume>: <fpage>1</fpage>–<lpage>104</lpage>.</mixed-citation></ref><ref id="B68"><mixed-citation xmlns:xlink="http://www.w3.org/1999/xlink" xlink:type="simple"><person-group><name name-style="western"><surname>Wesener</surname><given-names>T</given-names></name><name name-style="western"><surname>Bespalova</surname><given-names>I</given-names></name><name name-style="western"><surname>Sierwald</surname><given-names>P</given-names></name></person-group> (<year>2010b</year>) <article-title>Madagascar's living giants: discovery of five new species of endemic giant pill-millipedes from Madagascar (<tp:taxon-name><tp:taxon-name-part taxon-name-part-type="class">Diplopoda</tp:taxon-name-part></tp:taxon-name>: <tp:taxon-name><tp:taxon-name-part taxon-name-part-type="order">Sphaerotheriida</tp:taxon-name-part></tp:taxon-name>: <tp:taxon-name><tp:taxon-name-part taxon-name-part-type="family">Arthrosphaeridae</tp:taxon-name-part></tp:taxon-name>: <tp:taxon-name><tp:taxon-name-part taxon-name-part-type="genus">Zoosphaerium</tp:taxon-name-part></tp:taxon-name>).</article-title><source>African Invertebrates</source><volume>51</volume>(<issue>1</issue>): <fpage>133</fpage>–<lpage>161</lpage>. <ext-link xlink:type="simple" ext-link-type="doi" xlink:href="10.5733/afin.051.0102">https://doi.org/10.5733/afin.051.0102</ext-link></mixed-citation></ref></ref-list></tp:taxon-treatment>
